# Supplementary material for: iTRAQ-Based Quantitative Proteomics Reveals the Energy Metabolism Alterations Induced by Chlorogenic Acid in HepG2 Cells
Source: Nutrients. 2022 Apr 18;14(8):1676. doi: 10.3390/nu14081676 (PMC9032979; doi:10.3390/nu14081676)
Supplement: Supplementary file 1 [file nutrients-14-01676-s001.zip]

Archive with 1 entries (1 files):
- nutrients-1633696-supplementary.pdf
